# Supplementary material for: Can COVID-19 herd immunity be achieved at a city level?
Source: PLoS One. 2024 May 29;19(5):e0299574. doi: 10.1371/journal.pone.0299574 (PMC11135690; doi:10.1371/journal.pone.0299574)
Supplement: S1 File — (XLSX) [file pone.0299574.s003.xlsx]

## Sheet: vaccination_by_settlements
n	ישוב	first_vaccination	second_vaccination	active_cases	cases_per_10000	ציון יומי מחושב	צבע
136	עומר	90	90			4	ירוק
184	אבו גוש	90	90			4.5	צהוב
231	סביון	90	90			2.5	ירוק
124	כוכב יאיר	90	89.83			3	ירוק
164	שמשית	90	86.38			2.6	ירוק
15	שוהם	88.58	83.81			1.5	ירוק
20	גבעת אבני	86.39	82.64			4.5	ירוק
123	בת חפר	86.45	82.61			2.2	ירוק
224	הר אדר	87.99	82.57			2.4	ירוק
128	להבים	87.59	82.37			2.1	ירוק
277	כפר ורדים	85.61	81.71			2.4	ירוק
129	קיסריה	85.17	80.76			3.9	ירוק
148	פרדסיה	85.14	80.67			2.8	ירוק
103	אעצם (שבט)	10.35	8.67			3.5	ירוק
177	תל מונד	85.16	79.87			2.6	ירוק
62	מיתר	85.82	79.68			2.7	ירוק
146	אחוזת ברק	83.53	78.36			2.4	ירוק
229	אורנית	82.21	77.5			2.4	ירוק
76	בית חשמונאי	83.51	77.39			3.3	ירוק
77	אבן יהודה	83	77.34			1.9	ירוק
170	אלון שבות	88.17	76.95			3.5	ירוק
97	הרצליה	81.14	76.51			1.6	ירוק
182	כפר האורנים	81.73	76.49			5.3	צהוב
96	מזכרת בתיה	82.35	76.48			2.4	ירוק
85	רמת ישי	79.57	76.05			2.1	ירוק
83	נהריה	79.84	75.62			1.2	ירוק
253	כפר סבא	79.51	75			2.1	ירוק
110	הושעיה	84.2	74.05			2.9	ירוק
188	מבשרת ציון	79.88	74.03			2.9	ירוק
6	הוד השרון	78.24	73.85			2	ירוק
269	יהוד	78.05	73.18			1.5	ירוק
115	מעגן מיכאל	76.24	73.16			2.7	ירוק
260	כרמיאל	77.25	73.03			1.9	ירוק
104	קרית אונו	77.81	72.56			2.2	ירוק
251	קרית טבעון	75.76	72.29			2.7	ירוק
56	קרית ים	76.47	72.28			1.2	ירוק
254	גני תקווה	77.16	72.12			1.9	ירוק
75	זכרון יעקב	77.21	71.9			1.9	ירוק
280	גבעתיים	75.66	71.75			1.5	ירוק
221	ראמה	79.11	70.84			2.4	ירוק
37	נשר	74.71	70.8			2.3	ירוק
98	פסוטה	76.97	70.35			5.4	צהוב
31	טירת כרמל	74.61	70.2			1.9	ירוק
52	גן יבנה	75.19	70.19			2.4	ירוק
64	קדימה-צורן	74.44	70.06			2.1	ירוק
79	אטרש (שבט)	9.26	7.53			4.4	ירוק
216	אבו קורינאת (שבט)	8.47	7.28			4.4	ירוק
142	קרית שמונה	74.55	69.97			1.8	ירוק
204	עין קנייא	78.81	69.48			7.7	אדום
150	קרית אתא	74.29	69.38			1.1	ירוק
105	מעלה אדומים	75.36	69.07			3.6	ירוק
172	גבעת שמואל	75.13	68.59			2.4	ירוק
160	בנימינה-גבעת עדה	73.66	68.32			2.4	ירוק
270	סולם	76.93	68.01			3.6	ירוק
195	אליכין	70.63	66.94			3.8	ירוק
50	אור עקיבא	72.02	66.56			2	ירוק
157	ראש פינה	70.12	66.35			2	ירוק
132	בני עי"ש	70.6	66.21			2.3	ירוק
91	מגדל העמק	71.24	66.15			2.3	ירוק
158	ג'ש (גוש חלב)	71.73	65.51			2	ירוק
196	מסעדה	74.35	65.46			3.5	ירוק
213	כפר יונה	69.62	65.42			1.7	ירוק
147	בית שאן	71.63	65.27			3	ירוק
197	בית אריה	69	65.14			3	ירוק
119	כפר יאסיף	71.42	64.28			5.3	צהוב
185	פדואל	77.1	64.03			2.2	ירוק
100	אריאל	67.83	63.73			2.6	ירוק
220	אור יהודה	70.05	63.69			1.4	ירוק
32	שבלי - אום אל-גנם	71.07	63.6			2.4	ירוק
92	פרדס חנה-כרכור	67.79	63.58			1.7	ירוק
48	מעיליא	68.01	62.77			6.1	כתום
40	נאעורה	71.98	62.47			2	ירוק
206	אזור	66.66	62.15			2.3	ירוק
87	ביר אל-מכסור	67.63	61.13			2.2	ירוק
263	שפרעם	68.43	61.12			1.6	ירוק
45	חצור הגלילית	69.04	61.11			2.3	ירוק
23	כפר אדומים	68.49	60.6			2.2	ירוק
14	ירוחם	67.32	60.17			3.4	ירוק
273	אבו רובייעה (שבט)	8.57	6.73			4.8	צהוב
183	קודייראת א-צאנע(שבט)	7.52	6.23			2	ירוק
137	מסעודין אל-עזאזמה	7.46	6.1			2.8	ירוק
187	בועיינה-נוג'ידאת	68.49	59.96			2	ירוק
166	יאנוח-ג'ת	70.21	59.93			2.4	ירוק
39	כפר קרע	67.23	59.89			3.5	ירוק
94	טורעאן	68.4	59.88			3.7	ירוק
178	פקיעין (בוקייעה)	69.78	59.86			2.8	ירוק
112	צופים	65.63	59.82			3.1	ירוק
29	סח'נין	70.01	59.79			1.6	ירוק
212	דייר חנא	70.06	59.77			4.3	ירוק
118	יקיר	68.18	59.37			2.4	ירוק
25	עוזייר	64.78	58.83			6.3	כתום
17	צור יצחק	64.59	58.72			2.2	ירוק
121	כפר כנא	66.91	58.46			2.3	ירוק
130	בית ג'ן	69.84	58.34			2.2	ירוק
60	אעבלין	66.1	58.21			3.8	ירוק
57	באר יעקב	63.08	58.02			2.5	ירוק
153	עספיא	66.09	58.02			2	ירוק
102	דבוריה	67.09	57.97			2.3	ירוק
215	אכסאל	66.2	57.74			3.1	ירוק
5	ג'ת	65.02	57.63			3.9	ירוק
51	קרית גת	64.21	57.31			1.7	ירוק
176	באקה אל-גרביה	64.43	57.24			0.9	ירוק
274	עראבה	65.19	57.19			2.4	ירוק
268	שייח' דנון	63.79	57.12			3.1	ירוק
46	זמר	64.05	56.98			3	ירוק
54	עין מאהל	70.41	56.93			2.9	ירוק
243	טמרה	66.91	56.46			1.6	ירוק
58	בסמ"ה	64.55	56.44			2.6	ירוק
90	טלמון	67.57	56.27			3.5	ירוק
258	סלמה	64.78	55.63			4.6	צהוב
235	רבבה	65.25	55.48			2.8	ירוק
138	כפר ברא	63.95	55.07			3.9	ירוק
8	מג'ד אל-כרום	67.65	54.72			2.1	ירוק
194	נחף	63.11	54.63			1.8	ירוק
279	טירה	62.56	54.58			1.4	ירוק
245	משהד	62.86	54.46			2.9	ירוק
43	יפיע	62.41	53.63			2.4	ירוק
230	זרזיר	59.07	53.62			2.9	ירוק
67	צור הדסה	60.14	53.3			1.5	ירוק
232	ירכא	63.07	52.59			4.1	ירוק
9	בסמת טבעון	57.27	52.16			3.5	ירוק
89	קרית ארבע	59.47	51.74			2.8	ירוק
252	בענה	61.03	51.6			2.7	ירוק
114	כפר קאסם	62.63	51.59			2.5	ירוק
33	כעביה-טבאש-חג'אג'רה	59.3	51.51			2.1	ירוק
278	עלי	59.96	51.44			5.5	צהוב
2	קלנסווה	60.01	51.27			1.4	ירוק
162	כפר מנדא	59.79	51.04			1.3	ירוק
74	עילוט	58.23	50.92			2.9	ירוק
73	מעגלים	57.12	50.44			3	ירוק
250	כוכב השחר	57.53	50.34			3.3	ירוק
152	מעלה עירון	59.14	49.93			1.6	ירוק
236	אבו ג'ווייעד (שבט)	57.15	49.86			4.1	ירוק
106	מצפה יריחו	52.94	46.12			2.6	ירוק
171	ריינה	52.59	45.69			1.9	ירוק
249	גבע בנימין	51.17	45.42			3.1	ירוק
180	ערערה	50.87	44.42			3.2	ירוק
86	ברכה	54.47	43.77			3.1	ירוק
200	שילה	48.37	41.81			4.2	ירוק
80	כפר חב"ד	49.27	39.45			4.8	צהוב
156	צפת	44.04	38.74			2.2	ירוק
161	ברקת	43.9	38.05			3	ירוק
11	קרית יערים	47.49	36.93			3.8	ירוק
214	כוכב יעקב	37.2	29.26			2.6	ירוק
168	ביר הדאג'	3.27	2.54			4	ירוק
113	אבו תלול	14.96	12.85			5.8	צהוב
256	סייד (שבט)	16.56	12.53			3.6	ירוק
120	הוואשלה (שבט)	12.17	10.43			4.7	צהוב
140	חשמונאים	90	90	0	0	2	ירוק
134	נוף איילון	90	86.43	0	0	2	ירוק
34	נופית	88.28	84.07	0	0	2	ירוק
41	לפיד	87.42	83.03	0	0	2.2	ירוק
149	גן נר	83.63	78.93	0	0	2	ירוק
179	בית יצחק-שער חפר	83.58	78.03	0	0	2	ירוק
84	כפר תבור	81.16	76.1	0	0	2	ירוק
225	מתן	80.06	75.81	0	0	2	ירוק
181	אלפי מנשה	80.43	75.4	0	0	2	ירוק
63	יקנעם עילית	76.71	72.09	0	0	1.9	ירוק
101	אלעזר	83.13	71.41	0	0	2	ירוק
211	גבעת ברנר	74.48	69.19	0	0	2.2	ירוק
190	שלומי	73.11	69.08	0	0	2	ירוק
265	אלקנה	75.78	68.96	0	0	2	ירוק
109	נווה דניאל	80.04	68.23	0	0	2	ירוק
13	כפר כמא	71.64	67.87	0	0	2	ירוק
22	בית דגן	71.58	67.4	0	0	2	ירוק
233	ג'ולס	74.62	67.01	0	0	2	ירוק
93	אפרת	78.39	66.88	0	0	1.8	ירוק
44	שערי תקווה	70.69	66.06	0	0	2	ירוק
68	עפרה	73.55	66.05	0	0	2	ירוק
237	חורפיש	75.92	65.81	0	0	2	ירוק
71	קצרין	69.31	65.49	0	0	2	ירוק
241	גדרה	70.33	65.16	0	0	2	ירוק
226	שתולים	70	65.03	0	0	2	ירוק
38	סאג'ור	73.58	64.36	0	0	2	ירוק
209	קרית עקרון	68.13	64.2	0	0	1.9	ירוק
99	מרכז שפירא	69.2	63.4	0	0	2.2	ירוק
257	צור משה	66.32	62.59	0	0	2	ירוק
66	מייסר	67.33	62.37	0	0	2	ירוק
259	עתלית	66.79	62.16	0	0	2	ירוק
174	קציר	64.59	61.62	0	0	2	ירוק
27	מזרעה	66.1	60.91	0	0	2.5	ירוק
81	כאוכב אבו אל-היג'א	69.46	60.9	0	0	2	ירוק
208	שעב	69.72	60.9	0	0	2	ירוק
217	מצפה רמון	65.79	60.74	0	0	2	ירוק
167	ניצן	66.84	60.61	0	0	2	ירוק
139	ג'סר א-זרקא	67.16	59.67	0	0	2	ירוק
125	מוקייבלה	68.77	59.6	0	0	2	ירוק
69	נעלה	63.72	58.99	0	0	2	ירוק
234	כסרא-סמיע	68.42	58.98	0	0	2	ירוק
205	עץ אפרים	63.72	56.48	0	0	2	ירוק
223	אבטין	62.94	56.36	0	0	2	ירוק
189	כפר מצר	65.23	56.34	0	0	3.4	ירוק
53	פסגות	65.08	56.26	0	0	2	ירוק
246	דאלית אל-כרמל	62.41	53.61	0	0	2	ירוק
227	כאבול	61.52	52.92	0	0	2	ירוק
271	ע'ג'ר	54.86	51.19	0	0	2	ירוק
35	קרית מלאכי	58.22	50.98	0	0	1.5	ירוק
122	אבני חפץ	59.74	50.7	0	0	2	ירוק
207	עלי זהב	61.71	49.86	0	0	2.4	ירוק
141	רומת הייב	55.01	48.81	0	0	2	ירוק
47	יד בנימין	55.9	48.06	0	0	2.1	ירוק
159	תקוע	54.85	47.92	0	0	2	ירוק
42	מבוא חורון	53.31	46.14	0	0	2	ירוק
21	עין נקובא	55.8	46.1	0	0	2	ירוק
26	נוקדים	46.67	41.45	0	0	2	ירוק
266	יבנאל	39.88	36.04	0	0	2	ירוק
201	רכסים	43.28	33.13	0	0	2	ירוק
262	תפרח	46.9	31.16	0	0	2	ירוק
242	גני מודיעין	34.79	29.76	0	0	2	ירוק
173	ירושלים	58.2	49.64	1338	14	4.5	ירוק
107	באר שבע	74.7	69.47	165	7.8	3.9	ירוק
154	בית שמש	40.15	32.2	151	11.4	5.5	צהוב
18	פתח תקווה	74.7	68.86	129	5.2	3.6	ירוק
244	תל אביב - יפו	72.2	67.71	119	2.4	2.5	ירוק
95	כסיפה	22.09	18.22	114	50.9	7.3	כתום
70	חיפה	75.86	71.17	108	3.8	3.4	ירוק
272	רחובות	70.21	64.73	107	7.3	4	ירוק
108	בני ברק	42.16	31.62	105	5	3.4	ירוק
203	רמת השרון	83.86	78.54	97	20.4	6.8	כתום
82	מג'דל שמס	72.1	61.08	96	85.4	9.4	אדום
61	רהט	43.37	35.89	89	12.1	4	ירוק
218	ראש העין	67.53	62.64	84	12.5	5.3	צהוב
72	ביתר עילית	32.22	22.66	78	12.7	4.4	ירוק
116	לוד	62.75	55.67	71	8.8	4.1	ירוק
248	תל שבע	31.14	26.59	68	31.6	4	ירוק
239	פוריידיס	67.27	59.8	65	48.4	7.5	אדום
126	בת ים	74.03	69.5	59	4.6	3.4	ירוק
143	ראשון לציון	75.35	71.5	58	2.3	2	ירוק
210	טבריה	61.99	56.96	55	12	4.3	ירוק
155	חורה	24.06	19.94	55	23.8	3.5	ירוק
16	רמת גן	72.85	69.09	54	3.2	3.5	ירוק
28	מודיעין עילית	36.97	23.48	47	6	2.7	ירוק
198	חולון	72.44	68.09	45	2.3	1.8	ירוק
191	דימונה	78.94	73.88	44	12.6	3.8	ירוק
219	מעלות-תרשיחא	72.24	67.63	43	19.4	5.3	צהוב
261	בוקעאתא	77.09	65.49	43	64.4	8.6	אדום
19	אשדוד	68.59	61.87	43	1.9	1.7	ירוק
202	טייבה	57.62	49.79	41	9.2	4	ירוק
267	רמלה	66.24	59.24	39	5.1	3.1	ירוק
199	אופקים	61.85	55.27	38	11.7	4.8	צהוב
186	מודיעין-מכבים-רעות	81.21	74.56	37	3.9	2.5	ירוק
276	ערד	74.04	66.7	36	13.2	2.9	ירוק
127	מגאר	70.3	62.95	36	15.5	5.9	צהוב
247	קצר א-סר	14.59	13.35	35	135.4	6.6	כתום
240	אשקלון	69.48	64.58	34	2.3	1.4	ירוק
49	גבעת זאב	57.26	48.56	33	17.2	3.1	ירוק
165	אום אל-פחם	61.25	52.44	32	5.6	2.9	ירוק
117	עיילבון	70.61	63.38	31	53.6	4.6	צהוב
88	נצרת	66.34	57.61	31	4	2.2	ירוק
169	נתניה	69.09	64.38	30	1.3	1.9	ירוק
55	רעננה	85.44	80.21	29	3.8	4.3	ירוק
255	עכו	73.97	67.85	26	5.3	3.3	ירוק
65	חדרה	69.88	65.59	24	2.4	2.8	ירוק
144	שדרות	63.56	57.68	24	8.3	3.3	ירוק
175	בית אל	64.19	56.73	24	40.5	6.6	כתום
193	נוף הגליל	73.76	68.92	23	5.5	3.2	ירוק
131	אלעד	36.67	26.99	23	4.7	3.5	ירוק
3	לקיה	30.28	24.92	23	15.7	5.6	צהוב
78	אום בטין	17.83	14.35	22	49.1	6.4	כתום
135	יבנה	70.04	64.35	21	4.2	0.9	ירוק
7	ג'לג'וליה	60.52	51.96	21	20.4	6.4	כתום
163	חריש	51.73	47.06	21	10.7	2.1	ירוק
192	נתיבות	52.48	44.89	21	5.3	2.9	ירוק
228	אבו רוקייק (שבט)	12.49	10.52	20	19.6	4.6	צהוב
36	דייר אל-אסד	67.74	57.61	19	14.9	4.9	צהוב
12	קרית מוצקין	80.02	75.96	18	4	1.9	ירוק
264	קרית ביאליק	78.33	74.11	18	4.3	3	ירוק
30	ערערה-בנגב	32.44	26.77	18	9.5	4.6	צהוב
4	שגב-שלום	29.82	25.24	18	15.9	5.6	צהוב
10	עמנואל	28.55	23.01	18	43.4	6.2	כתום
133	קרני שומרון	67.84	60.18	17	17.9	2.7	ירוק
222	אל סייד	8.32	6.83	17	28.1	5.6	צהוב
145	אבו סנאן	67.41	59.31	17	11.9	4.2	ירוק
151	טובא-זנגריה	64	57.99	17	24.7	6	כתום
24	חספין	47.29	41.2	17	82.9	5.9	צהוב
59	אילת	76.87	72.68	16	3	2.8	ירוק
238	נס ציונה	73.61	68.73	16	3.2	2.4	ירוק
111	עפולה	68.33	63.61	16	2.8	2.2	ירוק
1	קדומים	69.56	61.76	16	34.9	6.3	כתום
275	ג'דיידה-מכר	66	57.96	16	7.5	4	ירוק

## Sheet: התחסנות לפי ישובים... (3)
n	ישוב	אחוז מתחסנים מנה ראשונה	אחוז מתחסנים מנה שנייה	חולים פעילים	חוליפ עילים לכל 10,000 נפש	ציון יומי מחושב	צבע
136	עומר	90	90	קטן מ-15		4	ירוק
140	חשמונאים	90	90	0	0	2	ירוק
184	אבו גוש	90	90	קטן מ-15		4.5	צהוב
231	סביון	90	90	קטן מ-15		2.5	ירוק
124	כוכב יאיר	90	89.83	קטן מ-15		3	ירוק
134	נוף איילון	90	86.43	0	0	2	ירוק
164	שמשית	90	86.38	קטן מ-15		2.6	ירוק
34	נופית	88.28	84.07	0	0	2	ירוק
15	שוהם	88.58	83.81	קטן מ-15		1.5	ירוק
41	לפיד	87.42	83.03	0	0	2.2	ירוק
20	גבעת אבני	86.39	82.64	קטן מ-15		4.5	ירוק
123	בת חפר	86.45	82.61	קטן מ-15		2.2	ירוק
224	הר אדר	87.99	82.57	קטן מ-15		2.4	ירוק
128	להבים	87.59	82.37	קטן מ-15		2.1	ירוק
277	כפר ורדים	85.61	81.71	קטן מ-15		2.4	ירוק
129	קיסריה	85.17	80.76	קטן מ-15		3.9	ירוק
148	פרדסיה	85.14	80.67	קטן מ-15		2.8	ירוק
55	רעננה	85.44	80.21	29	3.8	4.3	ירוק
103	אעצם (שבט)	10.35	8.67	קטן מ-15		3.5	ירוק
177	תל מונד	85.16	79.87	קטן מ-15		2.6	ירוק
62	מיתר	85.82	79.68	קטן מ-15		2.7	ירוק
149	גן נר	83.63	78.93	0	0	2	ירוק
203	רמת השרון	83.86	78.54	97	20.4	6.8	כתום
146	אחוזת ברק	83.53	78.36	קטן מ-15		2.4	ירוק
179	בית יצחק-שער חפר	83.58	78.03	0	0	2	ירוק
229	אורנית	82.21	77.5	קטן מ-15		2.4	ירוק
76	בית חשמונאי	83.51	77.39	קטן מ-15		3.3	ירוק
77	אבן יהודה	83.00	77.34	קטן מ-15		1.9	ירוק
170	אלון שבות	88.17	76.95	קטן מ-15		3.5	ירוק
97	הרצליה	81.14	76.51	קטן מ-15		1.6	ירוק
182	כפר האורנים	81.73	76.49	קטן מ-15		5.3	צהוב
96	מזכרת בתיה	82.35	76.48	קטן מ-15		2.4	ירוק
84	כפר תבור	81.16	76.1	0	0	2	ירוק
85	רמת ישי	79.57	76.05	קטן מ-15		2.1	ירוק
12	קרית מוצקין	80.02	75.96	18	4	1.9	ירוק
225	מתן	80.06	75.81	0	0	2	ירוק
83	נהריה	79.84	75.62	קטן מ-15		1.2	ירוק
181	אלפי מנשה	80.43	75.4	0	0	2	ירוק
253	כפר סבא	79.51	75	קטן מ-15		2.1	ירוק
186	מודיעין-מכבים-רעות	81.21	74.56	37	3.9	2.5	ירוק
264	קרית ביאליק	78.33	74.11	18	4.3	3	ירוק
110	הושעיה	84.20	74.05	קטן מ-15		2.9	ירוק
188	מבשרת ציון	79.88	74.03	קטן מ-15		2.9	ירוק
191	דימונה	78.94	73.88	44	12.6	3.8	ירוק
6	הוד השרון	78.24	73.85	קטן מ-15		2	ירוק
269	יהוד	78.05	73.18	קטן מ-15		1.5	ירוק
115	מעגן מיכאל	76.24	73.16	קטן מ-15		2.7	ירוק
260	כרמיאל	77.25	73.03	קטן מ-15		1.9	ירוק
59	אילת	76.87	72.68	16	3	2.8	ירוק
104	קרית אונו	77.81	72.56	קטן מ-15		2.2	ירוק
251	קרית טבעון	75.76	72.29	קטן מ-15		2.7	ירוק
56	קרית ים	76.47	72.28	קטן מ-15		1.2	ירוק
254	גני תקווה	77.16	72.12	קטן מ-15		1.9	ירוק
63	יקנעם עילית	76.71	72.09	0	0	1.9	ירוק
75	זכרון יעקב	77.21	71.9	קטן מ-15		1.9	ירוק
280	גבעתיים	75.66	71.75	קטן מ-15		1.5	ירוק
143	ראשון לציון	75.35	71.5	58	2.3	2	ירוק
101	אלעזר	83.13	71.41	0	0	2	ירוק
70	חיפה	75.86	71.17	108	3.8	3.4	ירוק
221	ראמה	79.11	70.84	קטן מ-15		2.4	ירוק
37	נשר	74.71	70.8	קטן מ-15		2.3	ירוק
98	פסוטה	76.97	70.35	קטן מ-15		5.4	צהוב
31	טירת כרמל	74.61	70.2	קטן מ-15		1.9	ירוק
52	גן יבנה	75.19	70.19	קטן מ-15		2.4	ירוק
64	קדימה-צורן	74.44	70.06	קטן מ-15		2.1	ירוק
79	אטרש (שבט)	9.26	7.53	קטן מ-15		4.4	ירוק
216	אבו קורינאת (שבט)	8.47	7.28	קטן מ-15		4.4	ירוק
142	קרית שמונה	74.55	69.97	קטן מ-15		1.8	ירוק
126	בת ים	74.03	69.5	59	4.6	3.4	ירוק
204	עין קנייא	78.81	69.48	קטן מ-15		7.7	אדום
107	באר שבע	74.70	69.47	165	7.8	3.9	ירוק
150	קרית אתא	74.29	69.38	קטן מ-15		1.1	ירוק
211	גבעת ברנר	74.48	69.19	0	0	2.2	ירוק
16	רמת גן	72.85	69.09	54	3.2	3.5	ירוק
190	שלומי	73.11	69.08	0	0	2	ירוק
105	מעלה אדומים	75.36	69.07	קטן מ-15		3.6	ירוק
265	אלקנה	75.78	68.96	0	0	2	ירוק
193	נוף הגליל	73.76	68.92	23	5.5	3.2	ירוק
18	פתח תקווה	74.70	68.86	129	5.2	3.6	ירוק
238	נס ציונה	73.61	68.73	16	3.2	2.4	ירוק
172	גבעת שמואל	75.13	68.59	קטן מ-15		2.4	ירוק
160	בנימינה-גבעת עדה	73.66	68.32	קטן מ-15		2.4	ירוק
109	נווה דניאל	80.04	68.23	0	0	2	ירוק
198	חולון	72.44	68.09	45	2.3	1.8	ירוק
270	סולם	76.93	68.01	קטן מ-15		3.6	ירוק
13	כפר כמא	71.64	67.87	0	0	2	ירוק
255	עכו	73.97	67.85	26	5.3	3.3	ירוק
244	תל אביב - יפו	72.20	67.71	119	2.4	2.5	ירוק
219	מעלות-תרשיחא	72.24	67.63	43	19.4	5.3	צהוב
22	בית דגן	71.58	67.4	0	0	2	ירוק
233	ג'ולס	74.62	67.01	0	0	2	ירוק
195	אליכין	70.63	66.94	קטן מ-15		3.8	ירוק
93	אפרת	78.39	66.88	0	0	1.8	ירוק
276	ערד	74.04	66.7	36	13.2	2.9	ירוק
50	אור עקיבא	72.02	66.56	קטן מ-15		2	ירוק
157	ראש פינה	70.12	66.35	קטן מ-15		2	ירוק
132	בני עי"ש	70.60	66.21	קטן מ-15		2.3	ירוק
91	מגדל העמק	71.24	66.15	קטן מ-15		2.3	ירוק
44	שערי תקווה	70.69	66.06	0	0	2	ירוק
68	עפרה	73.55	66.05	0	0	2	ירוק
237	חורפיש	75.92	65.81	0	0	2	ירוק
65	חדרה	69.88	65.59	24	2.4	2.8	ירוק
158	ג'ש (גוש חלב)	71.73	65.51	קטן מ-15		2	ירוק
71	קצרין	69.31	65.49	0	0	2	ירוק
261	בוקעאתא	77.09	65.49	43	64.4	8.6	אדום
196	מסעדה	74.35	65.46	קטן מ-15		3.5	ירוק
213	כפר יונה	69.62	65.42	קטן מ-15		1.7	ירוק
147	בית שאן	71.63	65.27	קטן מ-15		3	ירוק
241	גדרה	70.33	65.16	0	0	2	ירוק
197	בית אריה	69.00	65.14	קטן מ-15		3	ירוק
226	שתולים	70.00	65.03	0	0	2	ירוק
272	רחובות	70.21	64.73	107	7.3	4	ירוק
240	אשקלון	69.48	64.58	34	2.3	1.4	ירוק
169	נתניה	69.09	64.38	30	1.3	1.9	ירוק
38	סאג'ור	73.58	64.36	0	0	2	ירוק
135	יבנה	70.04	64.35	21	4.2	0.9	ירוק
119	כפר יאסיף	71.42	64.28	קטן מ-15		5.3	צהוב
209	קרית עקרון	68.13	64.2	0	0	1.9	ירוק
185	פדואל	77.10	64.03	קטן מ-15		2.2	ירוק
100	אריאל	67.83	63.73	קטן מ-15		2.6	ירוק
220	אור יהודה	70.05	63.69	קטן מ-15		1.4	ירוק
111	עפולה	68.33	63.61	16	2.8	2.2	ירוק
32	שבלי - אום אל-גנם	71.07	63.6	קטן מ-15		2.4	ירוק
92	פרדס חנה-כרכור	67.79	63.58	קטן מ-15		1.7	ירוק
99	מרכז שפירא	69.20	63.4	0	0	2.2	ירוק
117	עיילבון	70.61	63.38	31	53.6	4.6	צהוב
127	מגאר	70.30	62.95	36	15.5	5.9	צהוב
48	מעיליא	68.01	62.77	קטן מ-15		6.1	כתום
218	ראש העין	67.53	62.64	84	12.5	5.3	צהוב
257	צור משה	66.32	62.59	0	0	2	ירוק
40	נאעורה	71.98	62.47	קטן מ-15		2	ירוק
66	מייסר	67.33	62.37	0	0	2	ירוק
259	עתלית	66.79	62.16	0	0	2	ירוק
206	אזור	66.66	62.15	קטן מ-15		2.3	ירוק
19	אשדוד	68.59	61.87	43	1.9	1.7	ירוק
1	קדומים	69.56	61.76	16	34.9	6.3	כתום
174	קציר	64.59	61.62	0	0	2	ירוק
87	ביר אל-מכסור	67.63	61.13	קטן מ-15		2.2	ירוק
263	שפרעם	68.43	61.12	קטן מ-15		1.6	ירוק
45	חצור הגלילית	69.04	61.11	קטן מ-15		2.3	ירוק
82	מג'דל שמס	72.10	61.08	96	85.4	9.4	אדום
27	מזרעה	66.10	60.91	0	0	2.5	ירוק
81	כאוכב אבו אל-היג'א	69.46	60.9	0	0	2	ירוק
208	שעב	69.72	60.9	0	0	2	ירוק
217	מצפה רמון	65.79	60.74	0	0	2	ירוק
167	ניצן	66.84	60.61	0	0	2	ירוק
23	כפר אדומים	68.49	60.6	קטן מ-15		2.2	ירוק
133	קרני שומרון	67.84	60.18	17	17.9	2.7	ירוק
14	ירוחם	67.32	60.17	קטן מ-15		3.4	ירוק
222	אל סייד	8.32	6.83	17	28.1	5.6	צהוב
273	אבו רובייעה (שבט)	8.57	6.73	קטן מ-15		4.8	צהוב
183	קודייראת א-צאנע(שבט)	7.52	6.23	קטן מ-15		2	ירוק
137	מסעודין אל-עזאזמה	7.46	6.1	קטן מ-15		2.8	ירוק
187	בועיינה-נוג'ידאת	68.49	59.96	קטן מ-15		2	ירוק
166	יאנוח-ג'ת	70.21	59.93	קטן מ-15		2.4	ירוק
39	כפר קרע	67.23	59.89	קטן מ-15		3.5	ירוק
94	טורעאן	68.40	59.88	קטן מ-15		3.7	ירוק
178	פקיעין (בוקייעה)	69.78	59.86	קטן מ-15		2.8	ירוק
112	צופים	65.63	59.82	קטן מ-15		3.1	ירוק
239	פוריידיס	67.27	59.8	65	48.4	7.5	אדום
29	סח'נין	70.01	59.79	קטן מ-15		1.6	ירוק
212	דייר חנא	70.06	59.77	קטן מ-15		4.3	ירוק
139	ג'סר א-זרקא	67.16	59.67	0	0	2	ירוק
125	מוקייבלה	68.77	59.6	0	0	2	ירוק
118	יקיר	68.18	59.37	קטן מ-15		2.4	ירוק
145	אבו סנאן	67.41	59.31	17	11.9	4.2	ירוק
267	רמלה	66.24	59.24	39	5.1	3.1	ירוק
69	נעלה	63.72	58.99	0	0	2	ירוק
234	כסרא-סמיע	68.42	58.98	0	0	2	ירוק
25	עוזייר	64.78	58.83	קטן מ-15		6.3	כתום
17	צור יצחק	64.59	58.72	קטן מ-15		2.2	ירוק
121	כפר כנא	66.91	58.46	קטן מ-15		2.3	ירוק
130	בית ג'ן	69.84	58.34	קטן מ-15		2.2	ירוק
60	אעבלין	66.10	58.21	קטן מ-15		3.8	ירוק
57	באר יעקב	63.08	58.02	קטן מ-15		2.5	ירוק
153	עספיא	66.09	58.02	קטן מ-15		2	ירוק
151	טובא-זנגריה	64.00	57.99	17	24.7	6	כתום
102	דבוריה	67.09	57.97	קטן מ-15		2.3	ירוק
275	ג'דיידה-מכר	66.00	57.96	16	7.5	4	ירוק
215	אכסאל	66.20	57.74	קטן מ-15		3.1	ירוק
144	שדרות	63.56	57.68	24	8.3	3.3	ירוק
5	ג'ת	65.02	57.63	קטן מ-15		3.9	ירוק
36	דייר אל-אסד	67.74	57.61	19	14.9	4.9	צהוב
88	נצרת	66.34	57.61	31	4	2.2	ירוק
51	קרית גת	64.21	57.31	קטן מ-15		1.7	ירוק
176	באקה אל-גרביה	64.43	57.24	קטן מ-15		0.9	ירוק
274	עראבה	65.19	57.19	קטן מ-15		2.4	ירוק
268	שייח' דנון	63.79	57.12	קטן מ-15		3.1	ירוק
46	זמר	64.05	56.98	קטן מ-15		3	ירוק
210	טבריה	61.99	56.96	55	12	4.3	ירוק
54	עין מאהל	70.41	56.93	קטן מ-15		2.9	ירוק
175	בית אל	64.19	56.73	24	40.5	6.6	כתום
205	עץ אפרים	63.72	56.48	0	0	2	ירוק
243	טמרה	66.91	56.46	קטן מ-15		1.6	ירוק
58	בסמ"ה	64.55	56.44	קטן מ-15		2.6	ירוק
223	אבטין	62.94	56.36	0	0	2	ירוק
189	כפר מצר	65.23	56.34	0	0	3.4	ירוק
90	טלמון	67.57	56.27	קטן מ-15		3.5	ירוק
53	פסגות	65.08	56.26	0	0	2	ירוק
116	לוד	62.75	55.67	71	8.8	4.1	ירוק
258	סלמה	64.78	55.63	קטן מ-15		4.6	צהוב
235	רבבה	65.25	55.48	קטן מ-15		2.8	ירוק
199	אופקים	61.85	55.27	38	11.7	4.8	צהוב
138	כפר ברא	63.95	55.07	קטן מ-15		3.9	ירוק
8	מג'ד אל-כרום	67.65	54.72	קטן מ-15		2.1	ירוק
194	נחף	63.11	54.63	קטן מ-15		1.8	ירוק
279	טירה	62.56	54.58	קטן מ-15		1.4	ירוק
245	משהד	62.86	54.46	קטן מ-15		2.9	ירוק
43	יפיע	62.41	53.63	קטן מ-15		2.4	ירוק
230	זרזיר	59.07	53.62	קטן מ-15		2.9	ירוק
246	דאלית אל-כרמל	62.41	53.61	0	0	2	ירוק
67	צור הדסה	60.14	53.3	קטן מ-15		1.5	ירוק
227	כאבול	61.52	52.92	0	0	2	ירוק
232	ירכא	63.07	52.59	קטן מ-15		4.1	ירוק
165	אום אל-פחם	61.25	52.44	32	5.6	2.9	ירוק
9	בסמת טבעון	57.27	52.16	קטן מ-15		3.5	ירוק
7	ג'לג'וליה	60.52	51.96	21	20.4	6.4	כתום
89	קרית ארבע	59.47	51.74	קטן מ-15		2.8	ירוק
252	בענה	61.03	51.6	קטן מ-15		2.7	ירוק
114	כפר קאסם	62.63	51.59	קטן מ-15		2.5	ירוק
33	כעביה-טבאש-חג'אג'רה	59.30	51.51	קטן מ-15		2.1	ירוק
278	עלי	59.96	51.44	קטן מ-15		5.5	צהוב
2	קלנסווה	60.01	51.27	קטן מ-15		1.4	ירוק
271	ע'ג'ר	54.86	51.19	0	0	2	ירוק
162	כפר מנדא	59.79	51.04	קטן מ-15		1.3	ירוק
35	קרית מלאכי	58.22	50.98	0	0	1.5	ירוק
74	עילוט	58.23	50.92	קטן מ-15		2.9	ירוק
122	אבני חפץ	59.74	50.7	0	0	2	ירוק
73	מעגלים	57.12	50.44	קטן מ-15		3	ירוק
250	כוכב השחר	57.53	50.34	קטן מ-15		3.3	ירוק
152	מעלה עירון	59.14	49.93	קטן מ-15		1.6	ירוק
207	עלי זהב	61.71	49.86	0	0	2.4	ירוק
236	אבו ג'ווייעד (שבט)	57.15	49.86	קטן מ-15		4.1	ירוק
202	טייבה	57.62	49.79	41	9.2	4	ירוק
173	ירושלים	58.20	49.64	1338	14	4.5	ירוק
141	רומת הייב	55.01	48.81	0	0	2	ירוק
49	גבעת זאב	57.26	48.56	33	17.2	3.1	ירוק
47	יד בנימין	55.90	48.06	0	0	2.1	ירוק
159	תקוע	54.85	47.92	0	0	2	ירוק
163	חריש	51.73	47.06	21	10.7	2.1	ירוק
42	מבוא חורון	53.31	46.14	0	0	2	ירוק
106	מצפה יריחו	52.94	46.12	קטן מ-15		2.6	ירוק
21	עין נקובא	55.80	46.1	0	0	2	ירוק
171	ריינה	52.59	45.69	קטן מ-15		1.9	ירוק
249	גבע בנימין	51.17	45.42	קטן מ-15		3.1	ירוק
192	נתיבות	52.48	44.89	21	5.3	2.9	ירוק
180	ערערה	50.87	44.42	קטן מ-15		3.2	ירוק
86	ברכה	54.47	43.77	קטן מ-15		3.1	ירוק
200	שילה	48.37	41.81	קטן מ-15		4.2	ירוק
26	נוקדים	46.67	41.45	0	0	2	ירוק
24	חספין	47.29	41.2	17	82.9	5.9	צהוב
80	כפר חב"ד	49.27	39.45	קטן מ-15		4.8	צהוב
156	צפת	44.04	38.74	קטן מ-15		2.2	ירוק
161	ברקת	43.90	38.05	קטן מ-15		3	ירוק
11	קרית יערים	47.49	36.93	קטן מ-15		3.8	ירוק
266	יבנאל	39.88	36.04	0	0	2	ירוק
61	רהט	43.37	35.89	89	12.1	4	ירוק
201	רכסים	43.28	33.13	0	0	2	ירוק
154	בית שמש	40.15	32.2	151	11.4	5.5	צהוב
108	בני ברק	42.16	31.62	105	5	3.4	ירוק
262	תפרח	46.90	31.16	0	0	2	ירוק
242	גני מודיעין	34.79	29.76	0	0	2	ירוק
214	כוכב יעקב	37.20	29.26	קטן מ-15		2.6	ירוק
131	אלעד	36.67	26.99	23	4.7	3.5	ירוק
30	ערערה-בנגב	32.44	26.77	18	9.5	4.6	צהוב
248	תל שבע	31.14	26.59	68	31.6	4	ירוק
4	שגב-שלום	29.82	25.24	18	15.9	5.6	צהוב
3	לקיה	30.28	24.92	23	15.7	5.6	צהוב
28	מודיעין עילית	36.97	23.48	47	6	2.7	ירוק
10	עמנואל	28.55	23.01	18	43.4	6.2	כתום
72	ביתר עילית	32.22	22.66	78	12.7	4.4	ירוק
168	ביר הדאג'	3.27	2.54	קטן מ-15		4	ירוק
155	חורה	24.06	19.94	55	23.8	3.5	ירוק
95	כסיפה	22.09	18.22	114	50.9	7.3	כתום
78	אום בטין	17.83	14.35	22	49.1	6.4	כתום
247	קצר א-סר	14.59	13.35	35	135.4	6.6	כתום
113	אבו תלול	14.96	12.85	קטן מ-15		5.8	צהוב
256	סייד (שבט)	16.56	12.53	קטן מ-15		3.6	ירוק
228	אבו רוקייק (שבט)	12.49	10.52	20	19.6	4.6	צהוב
120	הוואשלה (שבט)	12.17	10.43	קטן מ-15		4.7	צהוב

## Sheet: התחסנות לפי ישובים... (2)
התחסנות לפי ישובים
ישוב	אחוז מתחסנים מנה ראשונה	אחוז מתחסנים מנה שנייה	חולים פעילים	חוליפ עילים לכל 10,000 נפש	ציון יומי מחושב	צבע
קדומים	69.56	61.76	16	34.9	6.3	כתום
קלנסווה	60.01	51.27	קטן מ-15		1.4	ירוק
לקיה	30.28	24.92	23	15.7	5.6	צהוב
שגב-שלום	29.82	25.24	18	15.9	5.6	צהוב
ג'ת	65.02	57.63	קטן מ-15		3.9	ירוק
הוד השרון	78.24	73.85	קטן מ-15		2	ירוק
ג'לג'וליה	60.52	51.96	21	20.4	6.4	כתום
מג'ד אל-כרום	67.65	54.72	קטן מ-15		2.1	ירוק
בסמת טבעון	57.27	52.16	קטן מ-15		3.5	ירוק
עמנואל	28.55	23.01	18	43.4	6.2	כתום
קרית יערים	47.49	36.93	קטן מ-15		3.8	ירוק
קרית מוצקין	80.02	75.96	18	4.0	1.9	ירוק
כפר כמא	71.64	67.87	0	0.0	2	ירוק
ירוחם	67.32	60.17	קטן מ-15		3.4	ירוק
שוהם	88.58	83.81	קטן מ-15		1.5	ירוק
רמת גן	72.85	69.09	54	3.2	3.5	ירוק
צור יצחק	64.59	58.72	קטן מ-15		2.2	ירוק
פתח תקווה	74.70	68.86	129	5.2	3.6	ירוק
אשדוד	68.59	61.87	43	1.9	1.7	ירוק
גבעת אבני	86.39	82.64	קטן מ-15		4.5	ירוק
עין נקובא	55.80	46.10	0	0.0	2	ירוק
בית דגן	71.58	67.40	0	0.0	2	ירוק
כפר אדומים	68.49	60.60	קטן מ-15		2.2	ירוק
חספין	47.29	41.20	17	82.9	5.9	צהוב
עוזייר	64.78	58.83	קטן מ-15		6.3	כתום
נוקדים	46.67	41.45	0	0.0	2	ירוק
מזרעה	66.10	60.91	0	0.0	2.5	ירוק
מודיעין עילית	36.97	23.48	47	6.0	2.7	ירוק
סח'נין	70.01	59.79	קטן מ-15		1.6	ירוק
ערערה-בנגב	32.44	26.77	18	9.5	4.6	צהוב
טירת כרמל	74.61	70.20	קטן מ-15		1.9	ירוק
שבלי - אום אל-גנם	71.07	63.60	קטן מ-15		2.4	ירוק
כעביה-טבאש-חג'אג'רה	59.30	51.51	קטן מ-15		2.1	ירוק
נופית	88.28	84.07	0	0.0	2	ירוק
קרית מלאכי	58.22	50.98	0	0.0	1.5	ירוק
דייר אל-אסד	67.74	57.61	19	14.9	4.9	צהוב
נשר	74.71	70.80	קטן מ-15		2.3	ירוק
סאג'ור	73.58	64.36	0	0.0	2	ירוק
כפר קרע	67.23	59.89	קטן מ-15		3.5	ירוק
נאעורה	71.98	62.47	קטן מ-15		2	ירוק
לפיד	87.42	83.03	0	0.0	2.2	ירוק
מבוא חורון	53.31	46.14	0	0.0	2	ירוק
יפיע	62.41	53.63	קטן מ-15		2.4	ירוק
שערי תקווה	70.69	66.06	0	0.0	2	ירוק
חצור הגלילית	69.04	61.11	קטן מ-15		2.3	ירוק
זמר	64.05	56.98	קטן מ-15		3	ירוק
יד בנימין	55.90	48.06	0	0.0	2.1	ירוק
מעיליא	68.01	62.77	קטן מ-15		6.1	כתום
גבעת זאב	57.26	48.56	33	17.2	3.1	ירוק
אור עקיבא	72.02	66.56	קטן מ-15		2	ירוק
קרית גת	64.21	57.31	קטן מ-15		1.7	ירוק
גן יבנה	75.19	70.19	קטן מ-15		2.4	ירוק
פסגות	65.08	56.26	0	0.0	2	ירוק
עין מאהל	70.41	56.93	קטן מ-15		2.9	ירוק
רעננה	85.44	80.21	29	3.8	4.3	ירוק
קרית ים	76.47	72.28	קטן מ-15		1.2	ירוק
באר יעקב	63.08	58.02	קטן מ-15		2.5	ירוק
בסמ"ה	64.55	56.44	קטן מ-15		2.6	ירוק
אילת	76.87	72.68	16	3.0	2.8	ירוק
אעבלין	66.10	58.21	קטן מ-15		3.8	ירוק
רהט	43.37	35.89	89	12.1	4	ירוק
מיתר	85.82	79.68	קטן מ-15		2.7	ירוק
יקנעם עילית	76.71	72.09	0	0.0	1.9	ירוק
קדימה-צורן	74.44	70.06	קטן מ-15		2.1	ירוק
חדרה	69.88	65.59	24	2.4	2.8	ירוק
מייסר	67.33	62.37	0	0.0	2	ירוק
צור הדסה	60.14	53.30	קטן מ-15		1.5	ירוק
עפרה	73.55	66.05	0	0.0	2	ירוק
נעלה	63.72	58.99	0	0.0	2	ירוק
חיפה	75.86	71.17	108	3.8	3.4	ירוק
קצרין	69.31	65.49	0	0.0	2	ירוק
ביתר עילית	32.22	22.66	78	12.7	4.4	ירוק
מעגלים	57.12	50.44	קטן מ-15		3	ירוק
עילוט	58.23	50.92	קטן מ-15		2.9	ירוק
זכרון יעקב	77.21	71.90	קטן מ-15		1.9	ירוק
בית חשמונאי	83.51	77.39	קטן מ-15		3.3	ירוק
אבן יהודה	83.00	77.34	קטן מ-15		1.9	ירוק
אום בטין	17.83	14.35	22	49.1	6.4	כתום
אטרש (שבט)	9.26	7.53	קטן מ-15		4.4	ירוק
כפר חב"ד	49.27	39.45	קטן מ-15		4.8	צהוב
כאוכב אבו אל-היג'א	69.46	60.90	0	0.0	2	ירוק
מג'דל שמס	72.10	61.08	96	85.4	9.4	אדום
נהריה	79.84	75.62	קטן מ-15		1.2	ירוק
כפר תבור	81.16	76.10	0	0.0	2	ירוק
רמת ישי	79.57	76.05	קטן מ-15		2.1	ירוק
ברכה	54.47	43.77	קטן מ-15		3.1	ירוק
ביר אל-מכסור	67.63	61.13	קטן מ-15		2.2	ירוק
נצרת	66.34	57.61	31	4.0	2.2	ירוק
קרית ארבע	59.47	51.74	קטן מ-15		2.8	ירוק
טלמון	67.57	56.27	קטן מ-15		3.5	ירוק
מגדל העמק	71.24	66.15	קטן מ-15		2.3	ירוק
פרדס חנה-כרכור	67.79	63.58	קטן מ-15		1.7	ירוק
אפרת	78.39	66.88	0	0.0	1.8	ירוק
טורעאן	68.40	59.88	קטן מ-15		3.7	ירוק
כסיפה	22.09	18.22	114	50.9	7.3	כתום
מזכרת בתיה	82.35	76.48	קטן מ-15		2.4	ירוק
הרצליה	81.14	76.51	קטן מ-15		1.6	ירוק
פסוטה	76.97	70.35	קטן מ-15		5.4	צהוב
מרכז שפירא	69.20	63.40	0	0.0	2.2	ירוק
אריאל	67.83	63.73	קטן מ-15		2.6	ירוק
אלעזר	83.13	71.41	0	0.0	2	ירוק
דבוריה	67.09	57.97	קטן מ-15		2.3	ירוק
אעצם (שבט)	10.35	8.67	קטן מ-15		3.5	ירוק
קרית אונו	77.81	72.56	קטן מ-15		2.2	ירוק
מעלה אדומים	75.36	69.07	קטן מ-15		3.6	ירוק
מצפה יריחו	52.94	46.12	קטן מ-15		2.6	ירוק
באר שבע	74.70	69.47	165	7.8	3.9	ירוק
בני ברק	42.16	31.62	105	5.0	3.4	ירוק
נווה דניאל	80.04	68.23	0	0.0	2	ירוק
הושעיה	84.20	74.05	קטן מ-15		2.9	ירוק
עפולה	68.33	63.61	16	2.8	2.2	ירוק
צופים	65.63	59.82	קטן מ-15		3.1	ירוק
אבו תלול	14.96	12.85	קטן מ-15		5.8	צהוב
כפר קאסם	62.63	51.59	קטן מ-15		2.5	ירוק
מעגן מיכאל	76.24	73.16	קטן מ-15		2.7	ירוק
לוד	62.75	55.67	71	8.8	4.1	ירוק
עיילבון	70.61	63.38	31	53.6	4.6	צהוב
יקיר	68.18	59.37	קטן מ-15		2.4	ירוק
כפר יאסיף	71.42	64.28	קטן מ-15		5.3	צהוב
הוואשלה (שבט)	12.17	10.43	קטן מ-15		4.7	צהוב
כפר כנא	66.91	58.46	קטן מ-15		2.3	ירוק
אבני חפץ	59.74	50.70	0	0.0	2	ירוק
בת חפר	86.45	82.61	קטן מ-15		2.2	ירוק
כוכב יאיר	מעל 90%	89.83	קטן מ-15		3	ירוק
מוקייבלה	68.77	59.60	0	0.0	2	ירוק
בת ים	74.03	69.50	59	4.6	3.4	ירוק
מגאר	70.30	62.95	36	15.5	5.9	צהוב
להבים	87.59	82.37	קטן מ-15		2.1	ירוק
קיסריה	85.17	80.76	קטן מ-15		3.9	ירוק
בית ג'ן	69.84	58.34	קטן מ-15		2.2	ירוק
אלעד	36.67	26.99	23	4.7	3.5	ירוק
בני עי"ש	70.60	66.21	קטן מ-15		2.3	ירוק
קרני שומרון	67.84	60.18	17	17.9	2.7	ירוק
נוף איילון	מעל 90%	86.43	0	0.0	2	ירוק
יבנה	70.04	64.35	21	4.2	0.9	ירוק
עומר	מעל 90%	מעל 90%	קטן מ-15		4	ירוק
מסעודין אל-עזאזמה	7.46	6.10	קטן מ-15		2.8	ירוק
כפר ברא	63.95	55.07	קטן מ-15		3.9	ירוק
ג'סר א-זרקא	67.16	59.67	0	0.0	2	ירוק
חשמונאים	מעל 90%	מעל 90%	0	0.0	2	ירוק
רומת הייב	55.01	48.81	0	0.0	2	ירוק
קרית שמונה	74.55	69.97	קטן מ-15		1.8	ירוק
ראשון לציון	75.35	71.50	58	2.3	2	ירוק
שדרות	63.56	57.68	24	8.3	3.3	ירוק
אבו סנאן	67.41	59.31	17	11.9	4.2	ירוק
אחוזת ברק	83.53	78.36	קטן מ-15		2.4	ירוק
בית שאן	71.63	65.27	קטן מ-15		3	ירוק
פרדסיה	85.14	80.67	קטן מ-15		2.8	ירוק
גן נר	83.63	78.93	0	0.0	2	ירוק
קרית אתא	74.29	69.38	קטן מ-15		1.1	ירוק
טובא-זנגריה	64.00	57.99	17	24.7	6	כתום
מעלה עירון	59.14	49.93	קטן מ-15		1.6	ירוק
עספיא	66.09	58.02	קטן מ-15		2	ירוק
בית שמש	40.15	32.20	151	11.4	5.5	צהוב
חורה	24.06	19.94	55	23.8	3.5	ירוק
צפת	44.04	38.74	קטן מ-15		2.2	ירוק
ראש פינה	70.12	66.35	קטן מ-15		2	ירוק
ג'ש (גוש חלב)	71.73	65.51	קטן מ-15		2	ירוק
תקוע	54.85	47.92	0	0.0	2	ירוק
בנימינה-גבעת עדה	73.66	68.32	קטן מ-15		2.4	ירוק
ברקת	43.90	38.05	קטן מ-15		3	ירוק
כפר מנדא	59.79	51.04	קטן מ-15		1.3	ירוק
חריש	51.73	47.06	21	10.7	2.1	ירוק
שמשית	מעל 90%	86.38	קטן מ-15		2.6	ירוק
אום אל-פחם	61.25	52.44	32	5.6	2.9	ירוק
יאנוח-ג'ת	70.21	59.93	קטן מ-15		2.4	ירוק
ניצן	66.84	60.61	0	0.0	2	ירוק
ביר הדאג'	3.27	2.54	קטן מ-15		4	ירוק
נתניה	69.09	64.38	30	1.3	1.9	ירוק
אלון שבות	88.17	76.95	קטן מ-15		3.5	ירוק
ריינה	52.59	45.69	קטן מ-15		1.9	ירוק
גבעת שמואל	75.13	68.59	קטן מ-15		2.4	ירוק
ירושלים	58.20	49.64	1338	14.0	4.5	ירוק
קציר	64.59	61.62	0	0.0	2	ירוק
בית אל	64.19	56.73	24	40.5	6.6	כתום
באקה אל-גרביה	64.43	57.24	קטן מ-15		0.9	ירוק
תל מונד	85.16	79.87	קטן מ-15		2.6	ירוק
פקיעין (בוקייעה)	69.78	59.86	קטן מ-15		2.8	ירוק
בית יצחק-שער חפר	83.58	78.03	0	0.0	2	ירוק
ערערה	50.87	44.42	קטן מ-15		3.2	ירוק
אלפי מנשה	80.43	75.40	0	0.0	2	ירוק
כפר האורנים	81.73	76.49	קטן מ-15		5.3	צהוב
קודייראת א-צאנע(שבט)	7.52	6.23	קטן מ-15		2	ירוק
אבו גוש	מעל 90%	מעל 90%	קטן מ-15		4.5	צהוב
פדואל	77.10	64.03	קטן מ-15		2.2	ירוק
מודיעין-מכבים-רעות	81.21	74.56	37	3.9	2.5	ירוק
בועיינה-נוג'ידאת	68.49	59.96	קטן מ-15		2	ירוק
מבשרת ציון	79.88	74.03	קטן מ-15		2.9	ירוק
כפר מצר	65.23	56.34	0	0.0	3.4	ירוק
שלומי	73.11	69.08	0	0.0	2	ירוק
דימונה	78.94	73.88	44	12.6	3.8	ירוק
נתיבות	52.48	44.89	21	5.3	2.9	ירוק
נוף הגליל	73.76	68.92	23	5.5	3.2	ירוק
נחף	63.11	54.63	קטן מ-15		1.8	ירוק
אליכין	70.63	66.94	קטן מ-15		3.8	ירוק
מסעדה	74.35	65.46	קטן מ-15		3.5	ירוק
בית אריה	69.00	65.14	קטן מ-15		3	ירוק
חולון	72.44	68.09	45	2.3	1.8	ירוק
אופקים	61.85	55.27	38	11.7	4.8	צהוב
שילה	48.37	41.81	קטן מ-15		4.2	ירוק
רכסים	43.28	33.13	0	0.0	2	ירוק
טייבה	57.62	49.79	41	9.2	4	ירוק
רמת השרון	83.86	78.54	97	20.4	6.8	כתום
עין קנייא	78.81	69.48	קטן מ-15		7.7	אדום
עץ אפרים	63.72	56.48	0	0.0	2	ירוק
אזור	66.66	62.15	קטן מ-15		2.3	ירוק
עלי זהב	61.71	49.86	0	0.0	2.4	ירוק
שעב	69.72	60.90	0	0.0	2	ירוק
קרית עקרון	68.13	64.20	0	0.0	1.9	ירוק
טבריה	61.99	56.96	55	12.0	4.3	ירוק
גבעת ברנר	74.48	69.19	0	0.0	2.2	ירוק
דייר חנא	70.06	59.77	קטן מ-15		4.3	ירוק
כפר יונה	69.62	65.42	קטן מ-15		1.7	ירוק
כוכב יעקב	37.20	29.26	קטן מ-15		2.6	ירוק
אכסאל	66.20	57.74	קטן מ-15		3.1	ירוק
אבו קורינאת (שבט)	8.47	7.28	קטן מ-15		4.4	ירוק
מצפה רמון	65.79	60.74	0	0.0	2	ירוק
ראש העין	67.53	62.64	84	12.5	5.3	צהוב
מעלות-תרשיחא	72.24	67.63	43	19.4	5.3	צהוב
אור יהודה	70.05	63.69	קטן מ-15		1.4	ירוק
ראמה	79.11	70.84	קטן מ-15		2.4	ירוק
אל סייד	8.32	6.83	17	28.1	5.6	צהוב
אבטין	62.94	56.36	0	0.0	2	ירוק
הר אדר	87.99	82.57	קטן מ-15		2.4	ירוק
מתן	80.06	75.81	0	0.0	2	ירוק
שתולים	70.00	65.03	0	0.0	2	ירוק
כאבול	61.52	52.92	0	0.0	2	ירוק
אבו רוקייק (שבט)	12.49	10.52	20	19.6	4.6	צהוב
אורנית	82.21	77.50	קטן מ-15		2.4	ירוק
זרזיר	59.07	53.62	קטן מ-15		2.9	ירוק
סביון	מעל 90%	מעל 90%	קטן מ-15		2.5	ירוק
ירכא	63.07	52.59	קטן מ-15		4.1	ירוק
ג'ולס	74.62	67.01	0	0.0	2	ירוק
כסרא-סמיע	68.42	58.98	0	0.0	2	ירוק
רבבה	65.25	55.48	קטן מ-15		2.8	ירוק
אבו ג'ווייעד (שבט)	57.15	49.86	קטן מ-15		4.1	ירוק
חורפיש	75.92	65.81	0	0.0	2	ירוק
נס ציונה	73.61	68.73	16	3.2	2.4	ירוק
פוריידיס	67.27	59.80	65	48.4	7.5	אדום
אשקלון	69.48	64.58	34	2.3	1.4	ירוק
גדרה	70.33	65.16	0	0.0	2	ירוק
גני מודיעין	34.79	29.76	0	0.0	2	ירוק
טמרה	66.91	56.46	קטן מ-15		1.6	ירוק
תל אביב - יפו	72.20	67.71	119	2.4	2.5	ירוק
משהד	62.86	54.46	קטן מ-15		2.9	ירוק
דאלית אל-כרמל	62.41	53.61	0	0.0	2	ירוק
קצר א-סר	14.59	13.35	35	135.4	6.6	כתום
תל שבע	31.14	26.59	68	31.6	4	ירוק
גבע בנימין	51.17	45.42	קטן מ-15		3.1	ירוק
כוכב השחר	57.53	50.34	קטן מ-15		3.3	ירוק
קרית טבעון	75.76	72.29	קטן מ-15		2.7	ירוק
בענה	61.03	51.60	קטן מ-15		2.7	ירוק
כפר סבא	79.51	75.00	קטן מ-15		2.1	ירוק
גני תקווה	77.16	72.12	קטן מ-15		1.9	ירוק
עכו	73.97	67.85	26	5.3	3.3	ירוק
סייד (שבט)	16.56	12.53	קטן מ-15		3.6	ירוק
צור משה	66.32	62.59	0	0.0	2	ירוק
סלמה	64.78	55.63	קטן מ-15		4.6	צהוב
עתלית	66.79	62.16	0	0.0	2	ירוק
כרמיאל	77.25	73.03	קטן מ-15		1.9	ירוק
בוקעאתא	77.09	65.49	43	64.4	8.6	אדום
תפרח	46.90	31.16	0	0.0	2	ירוק
שפרעם	68.43	61.12	קטן מ-15		1.6	ירוק
קרית ביאליק	78.33	74.11	18	4.3	3	ירוק
אלקנה	75.78	68.96	0	0.0	2	ירוק
יבנאל	39.88	36.04	0	0.0	2	ירוק
רמלה	66.24	59.24	39	5.1	3.1	ירוק
שייח' דנון	63.79	57.12	קטן מ-15		3.1	ירוק
יהוד	78.05	73.18	קטן מ-15		1.5	ירוק
סולם	76.93	68.01	קטן מ-15		3.6	ירוק
ע'ג'ר	54.86	51.19	0	0.0	2	ירוק
רחובות	70.21	64.73	107	7.3	4	ירוק
אבו רובייעה (שבט)	8.57	6.73	קטן מ-15		4.8	צהוב
עראבה	65.19	57.19	קטן מ-15		2.4	ירוק
ג'דיידה-מכר	66.00	57.96	16	7.5	4	ירוק
ערד	74.04	66.70	36	13.2	2.9	ירוק
כפר ורדים	85.61	81.71	קטן מ-15		2.4	ירוק
עלי	59.96	51.44	קטן מ-15		5.5	צהוב
טירה	62.56	54.58	קטן מ-15		1.4	ירוק
גבעתיים	75.66	71.75	קטן מ-15		1.5	ירוק
