# Supplementary material for: Can COVID-19 herd immunity be achieved at a city level?
Source: PLoS One. 2024 May 29;19(5):e0299574. doi: 10.1371/journal.pone.0299574 (PMC11135690; doi:10.1371/journal.pone.0299574)
Supplement: S2 File — (DO) [file pone.0299574.s004.do]

 log using "C:\My Passport\papers_netanya\Lamas_datasets_via_huji\Vaccinated_by_Yishuv_20210922\Fifth_Paper\PLOS_ONE_20230803\R1_20231004\PLoS_ONE.smcl", replace name(herd_immunity)
set more off
cd "C:\My Passport\papers_netanya\Lamas_datasets_via_huji\Vaccinated_by_Yishuv_20210922\Fifth_Paper"
import excel "vaccination_by_settlements.xlsx", sheet("vaccination_by_settlements") firstrow clear
///Table 1: Descriptive Statistics
gen diff_first_second=second_vaccination-first_vaccination
summ cases_per_10000 second_vaccination first_vaccination diff_first_second if cases_per_10000!=.
ttest cases_per_10000=0, level(99)
ttest second_vaccination==0 if cases_per_10000!=.
ttest first_vaccination==0 if cases_per_10000!=.
ttest diff_first_second==0 if cases_per_10000!=.
//Figure 1: Distribution of COVID-19 Cases per 10,000 persons
histogram cases_per_10000, percent width(10) addlabels
//Figure 2: Distribution of Percent of Vaccinated Persons
histogram first_vaccination if cases_per_10000!=., percent width(10) addlabels
histogram second_vaccination if cases_per_10000!=., percent width(10) addlabels
//Table 2: Collinearity and Pearson Correlation Matrix
//Table 2: A. Regression Analysis (132 Cities and Towns)
reg cases_per_10000 second_vaccination first_vaccination 
outreg2 using Table2A.xls,replace pval
reg cases_per_10000 second_vaccination 
outreg2 using Table2A.xls, pval
reg cases_per_10000 first_vaccination 
outreg2 using Table2A.xls, pval
//Table 2: B. Correlation Matrix (132 Cities and Towns)
pwcorr cases_per_10000 second_vaccination first_vaccination if cases_per_10000!=., sig obs star(0.01)
//Table 3: Regression Analysis
reg cases_per_10000 c.second_vaccination##c.second_vaccination
outreg2 using Table3.xls,replace pval
reg cases_per_10000 second_vaccination
outreg2 using Table3.xls,pval
reg cases_per_10000 c.first_vaccination##c.first_vaccination
outreg2 using Table3.xls, pval
reg cases_per_10000 first_vaccination
outreg2 using Table3.xls, pval
//Figure 3: Second Vaccination
reg cases_per_10000 c.second_vaccination##c.second_vaccination
margins, at(second_vaccination==(0(10)100))
marginsplot, noci
marginsplot
reg cases_per_10000 c.first_vaccination##c.first_vaccination
margins, at(first_vaccination==(0(10)100))
marginsplot, noci
marginsplot
//Table 5: Sensitivity Analysis of the Second Vaccination
//where 0, 2, 4, 6, 8, 10 percent of the city population develops natural Immunity.
gen second_vaccination2=second_vaccination+2
gen second_vaccination4=second_vaccination+4
gen second_vaccination6=second_vaccination+6
gen second_vaccination8=second_vaccination+8
gen second_vaccination10=second_vaccination+10
gen second_vaccination_sq=second_vaccination*second_vaccination
gen second_vaccination2_sq=second_vaccination2*second_vaccination2
gen second_vaccination4_sq=second_vaccination4*second_vaccination4
gen second_vaccination6_sq=second_vaccination6*second_vaccination6
gen second_vaccination8_sq=second_vaccination8*second_vaccination8
gen second_vaccination10_sq=second_vaccination10*second_vaccination10
reg cases_per_10000 c.second_vaccination##c.second_vaccination
outreg2 using Table4.xls,replace pval addstat(F-statistics, e(F))
nlcom -_b[second_vaccination]/(2*_b[c.second_vaccination#c.second_vaccination])
reg cases_per_10000 second_vaccination second_vaccination_sq 
quietly display  52.84124-1.338662*71.52607+.0093579*(71.52607^2)  //4.9668251
margins, at(second_vaccination== 71.52607 second_vaccination_sq==5115.9787)
reg cases_per_10000 c.second_vaccination2##c.second_vaccination2
nlcom -_b[second_vaccination2]/(2*_b[c.second_vaccination2#c.second_vaccination2])
outreg2 using Table4.xls, pval addstat(F-statistics, e(F))
quietly display 73.52607^2  //5406.083
reg cases_per_10000 second_vaccination2 second_vaccination2_sq 
margins, at(second_vaccination2== 73.52607 second_vaccination2_sq==5406.083)
reg cases_per_10000 c.second_vaccination4##c.second_vaccination4
nlcom -_b[second_vaccination4]/(2*_b[c.second_vaccination#c.second_vaccination4])
outreg2 using Table4.xls, pval addstat(F-statistics, e(F))
quietly display 75.52607^2  //5704.1872
reg cases_per_10000 second_vaccination4 second_vaccination4_sq 
margins, at(second_vaccination4== 75.52607 second_vaccination4_sq==5704.1872)
reg cases_per_10000 c.second_vaccination6##c.second_vaccination6
nlcom -_b[second_vaccination6]/(2*_b[c.second_vaccination6#c.second_vaccination6])
outreg2 using Table4.xls, pval addstat(F-statistics, e(F))
quietly display 77.52607^2  //6010.2915
reg cases_per_10000 second_vaccination6 second_vaccination6_sq 
margins, at(second_vaccination6== 77.52607 second_vaccination6_sq==6010.2915)
reg cases_per_10000 c.second_vaccination8##c.second_vaccination8
nlcom -_b[second_vaccination]/(2*_b[c.second_vaccination#c.second_vaccination])
outreg2 using Table4.xls, pval addstat(F-statistics, e(F))
quietly display 79.52607^2  //6324.3958
reg cases_per_10000 second_vaccination8 second_vaccination8_sq 
margins, at(second_vaccination8== 79.52607 second_vaccination8_sq==6324.3958)
reg cases_per_10000 c.second_vaccination10##c.second_vaccination10
nlcom -_b[second_vaccination10]/(2*_b[c.second_vaccination#c.second_vaccination10])
outreg2 using Table4.xls, pval addstat(F-statistics, e(F))
quietly display 81.52607*81.52607 //6646.5001
reg cases_per_10000 second_vaccination10 second_vaccination10_sq 
margins, at(second_vaccination10== 81.52607 second_vaccination10_sq==6646.5001)
//Table 5: Sensitivity Analysis of the First Vaccination
//where 0, 2, 4, 6, 8, 10 percent of the city population develops natural Immunity.
gen first_vaccination2=first_vaccination+2
gen first_vaccination4=first_vaccination+4
gen first_vaccination6=first_vaccination+6
gen first_vaccination8=first_vaccination+8
gen first_vaccination10=first_vaccination+10
gen first_vaccination_sq=first_vaccination*first_vaccination
gen first_vaccination2_sq=first_vaccination2*first_vaccination2
gen first_vaccination4_sq=first_vaccination4*first_vaccination4
gen first_vaccination6_sq=first_vaccination6*first_vaccination6
gen first_vaccination8_sq=first_vaccination8*first_vaccination8
gen first_vaccination10_sq=first_vaccination10*first_vaccination10
reg cases_per_10000 c.first_vaccination##c.first_vaccination
outreg2 using Table5.xls,replace pval dec(4) addstat(F-statistics, e(F))
nlcom -_b[first_vaccination]/(2*_b[c.first_vaccination#c.first_vaccination])
reg cases_per_10000 first_vaccination first_vaccination_sq 
display  66.7815-1.720879*71.23256+.0120793*(71.23256^2)  //5.490189
display 71.23255^2  //5074.0762
margins, at(first_vaccination== 71.23255 first_vaccination_sq==5074.0762)
reg cases_per_10000 c.first_vaccination2##c.first_vaccination2
nlcom -_b[first_vaccination2]/(2*_b[c.first_vaccination2#c.first_vaccination2])
outreg2 using Table5.xls, pval dec(4) addstat(F-statistics, e(F))
quietly display  73.23255^2  //5363.0064
reg cases_per_10000 first_vaccination2 first_vaccination2_sq 
margins, at(first_vaccination2==73.23255 first_vaccination2_sq==5363.0064)
reg cases_per_10000 c.first_vaccination4##c.first_vaccination4
nlcom -_b[first_vaccination4]/(2*_b[c.first_vaccination4#c.first_vaccination4])
outreg2 using Table5.xls, pval dec(4) addstat(F-statistics, e(F))
quietly display 75.23255^2  //5659.9366
reg cases_per_10000 first_vaccination4 first_vaccination4_sq 
margins, at(first_vaccination4==75.23255 first_vaccination4_sq==5659.9366)
reg cases_per_10000 c.first_vaccination6##c.first_vaccination6
nlcom -_b[first_vaccination6]/(2*_b[c.first_vaccination6#c.first_vaccination6])
outreg2 using Table5.xls, pval dec(4) addstat(F-statistics, e(F))
quietly display  77.23255^2  //5964.8668
reg cases_per_10000 first_vaccination6 first_vaccination6_sq 
margins, at(first_vaccination6==77.23255 first_vaccination6_sq==5964.8668)
reg cases_per_10000 c.first_vaccination8##c.first_vaccination8
nlcom -_b[first_vaccination8]/(2*_b[c.first_vaccination8#c.first_vaccination8])
outreg2 using Table5.xls, pval dec(4) addstat(F-statistics, e(F))
quietly display 79.23255^2  //6277.797
reg cases_per_10000 first_vaccination8 first_vaccination8_sq 
margins, at(first_vaccination8==79.23255 first_vaccination8_sq==6277.797)
reg cases_per_10000 c.first_vaccination10##c.first_vaccination10
nlcom -_b[first_vaccination10]/(2*_b[c.first_vaccination#c.first_vaccination10])
outreg2 using Table5.xls, pval dec(4) addstat(F-statistics, e(F))
quietly display  81.23255^2  //6598.7272
reg cases_per_10000 first_vaccination10 first_vaccination10_sq 
margins, at(first_vaccination10== 81.23255 first_vaccination10_sq==6598.7272)
